# Supplementary material for: Genomic Analysis of Three Cheese-Borne Pseudomonas lactis with Biofilm and Spoilage-Associated Behavior
Source: Microorganisms. 2020 Aug 8;8(8):1208. doi: 10.3390/microorganisms8081208 (PMC7464908; doi:10.3390/microorganisms8081208)
Supplement: Supplementary file 1 [file microorganisms-08-01208-s001.zip]

Archive with 13 entries (13 files):
- Supplementary materials/Figure S1.png
- Supplementary materials/Figure S2.png
- Supplementary materials/Figure S3.png
- Supplementary materials/Figure S4.tif
- Supplementary materials/Figure S5.png
- Supplementary materials/Table S3.docx
- Supplementary materials/Table S4.docx
- Supplementary materials/Table S5.xls
- Supplementary materials/Table S6.doc
- Supplementary materials/Table S7.xls
- Supplementary materials/Table S8.doc
- Supplementary materials/Table_S1.xlsx
- Supplementary materials/Table_S2.xlsx
