# Supplementary material for: Genomic Analysis of Three Cheese-Borne Pseudomonas lactis with Biofilm and Spoilage-Associated Behavior
Source: Microorganisms. 2020 Aug 8;8(8):1208. doi: 10.3390/microorganisms8081208 (PMC7464908; doi:10.3390/microorganisms8081208)
Supplement: Supplementary file 1 [file microorganisms-08-01208-s001.zip › Supplementary materials/Table S5.xls]

## Sheet: Table S4
Table S5. Protein involved in pigment metabolism in P. lactis strains
	gene name	ITEM 17298	product	ITEM 17295	ITEM 17299
pyoverdine metabolism	pvdQ	PROKKA_00251	3-oxo-C12-homoserine lactone acylase PvdQ	GIB65_09880	GIB64_05820
	ccmF	PROKKA_00362	cytochrome C-type biogenesis protein CcmF	GIB65_08520	GIB64_13690
	ccmC	PROKKA_00365	heme exporter protein CcmC	GIB65_08535	GIB64_13675
	cc4	PROKKA_00533	cytochrome c4 precursor	GIB65_24555	GIB64_20540
	pvdS	PROKKA_01590	Sigma factor PvdS, controling pyoverdin biosynthesis	GIB65_07775* pseudo	GIB64_17490
	pvdL	PROKKA_01592	peptide synthase	GIB65_27160	GIB64_17500
	opmQ	PROKKA_02491	probable outer membrane protein precursor	GIB65_17645	GIB64_18835
	pvdT	PROKKA_02492	Pyoverdin biosynthesis protein PvdT	GIB65_17650	GIB64_18840
	pvdR	PROKKA_02493	Pyoverdin biosynthesis protein PvdR	GIB65_17655	GIB64_18845
	fpvl	PROKKA_02494	Sigma-70 factor FpvI	GIB65_17660	GIB64_18850
	pvdA	PROKKA_02495	L-ornithine 5-monooxygenase	GIB65_17665	GIB64_18855
	mbtH	PROKKA_04133	MbtH-like protein	GIB65_07725	GIB64_01490
	pvdH	PROKKA_04134	L-2,4-diaminobutyrate:2-ketoglutarate 4-aminotransferase, PvdH	GIB65_07730	GIB64_01485
	fpvF	PROKKA_04601	ABC transporter in pyoverdin gene cluster, periplasmic component	GIB65_21190	GIB64_27490
	fpvE	PROKKA_04602	ABC transporter in pyoverdin gene cluster, permease component	GIB65_21195	GIB64_27485
	fpvD	PROKKA_04603	ABC transporter in pyoverdin gene cluster, ATP-binding component	GIB65_21200	GIB64_27480
	fpvC	PROKKA_04604	putative periplasmic iron-binding protein precursor probable adhesion protein	GIB65_21205	GIB64_27475
	fpvK	PROKKA_04605	Hypothetical protein in pyoverdin gene cluster	GIB65_21210	GIB64_27470
	fpvJ	PROKKA_04606	Hypothetical protein in pyoverdin gene cluster	GIB65_21215	GIB64_27465
	fpvH	PROKKA_04607	Hypothetical protein in pyoverdin gene cluster	GIB65_21220	GIB64_27460
	fpvG	PROKKA_04608	Hypothetical protein FpvG	GIB65_21225	GIB64_27455
	pcpS	PROKKA_05097	4'-phosphopantetheinyl transferase	GIB65_27455	GIB64_24095
	fpvA	PROKKA_05370	ferripyoverdine receptor	GIB65_27165	GIB64_26375
	pvdE	PROKKA_05371	pyoverdine biosynthesis protein PvdE	GIB65_27170	GIB64_26380
	pvdF	PROKKA_05372	pyoverdine synthetase F	GIB65_27175	GIB64_26385
	pvdO	PROKKA_05373	pyoverdine biosynthesis protein PvdO	GIB65_27180	GIB64_26390
	pvdN	PROKKA_05374	Pyoverdin biosynthesis protein PvdN, putative aminotransferase, class V	GIB65_27185	GIB64_26395
	pvdM	PROKKA_05375	Putative dipeptidase, pyoverdin biosynthesis PvdM	GIB65_27190	GIB64_26400
	pvdP	PROKKA_05376	pyoverdine biosynthesis protein pvdP	GIB65_27195	GIB64_26405														66.605
	lysC	PROKKA_01890	Aspartokinase	GIB65_24770	GIB64_12665
	asd	PROKKA_05531	Aspartate-semialdehyde dehydrogenase	GIB65_21025	GIB64_00770
	doeD	PROKKA_04061	Diaminobutyrate--2-oxoglutarate aminotransferase	GIB65_14270	GIB64_01325
	tonB	PROKKA_01603	putative TonB-dependent receptor precursor	GIB65_14450	GIB64_09655
	tonB	PROKKA_04286	putative TonB-dependent receptor BfrD precursor	GIB65_25645	GIB64_04580
	phuR	PROKKA_04650	Hemin receptor precursor	GIB65_02975	GIB64_03710
pyomelanin metabolism	aroE	PROKKA_00590	shikimate dehydrogenase	GIB65_24270	GIB64_20825
	trpE	PROKKA_04707	anthranilate synthase component I	GIB65_21405	GIB64_01805
	trpB	PROKKA_00578	tryptophan synthase subunit beta	GIB65_24330	GIB64_20765
	trpC	PROKKA_04711	indole-3-glycerol phosphate synthase TrpC	GIB65_21385	GIB64_01785
	phhA	PROKKA_01785	phenylalanine 4-monooxygenase	GIB65_08115	GIB64_17150
	phhB	PROKKA_01786	4a-hydroxytetrahydrobiopterin dehydratase	GIB65_08120	GIB64_17145
	phhC	PROKKA_01787	aminotransferase class I/II-fold pyridoxal phosphate-dependent enzyme	GIB65_08125	GIB64_17140
	pyrE	PROKKA_03334	orotate phosphoribosyltransferase	GIB65_23410	GIB64_09370
	pyrC	PROKKA_04036	dihydroorotase	GIB65_14140	GIB64_01200
	pyrD	PROKKA_02015	quinone-dependent dihydroorotate dehydrogenase	GIB65_28070	GIB64_16445
	lolA	PROKKA_02658	outer membrane lipoprotein chaperone LolA	GIB65_18500	GIB64_19685
	ispH	PROKKA_03878	4-hydroxy-3-methylbut-2-enyl diphosphate reductase	GIB65_15985	GIB64_15885
	tyrB	PROKKA_01326	aminotransferase class I/II-fold pyridoxal phosphate-dependent enzyme	GIB65_06705	GIB64_11970
	hpd	PROKKA_05182	4-hydroxyphenylpyruvate dioxygenase	GIB65_09460	GIB64_18435
	hmgA	PROKKA_01667	homogentisate 1,2-dioxygenase	GIB65_14700	GIB64_09985
	fahA	PROKKA_01666	fumarylacetoacetase	GIB65_14705	GIB64_09980
	zwf	PROKKA_05652	glucose-6-phosphate dehydrogenase	GIB65_02140	GIB64_07830
	aroB	PROKKA_03075	3-dehydroquinate synthase	GIB65_19610	GIB64_05485
	hatA	PROKKA_01064	ATP-binding cassette domain-containing protein	GIB65_15375	GIB64_10660
	hatB mlaE	PROKKA_01065	lipid asymmetry maintenance ABC transporter permease subunit MlaE	GIB65_15370	GIB64_10655
	hatC mlaD	PROKKA_01066	outer membrane lipid asymmetry maintenance protein MlaD	GIB65_15365	GIB64_10650
	hat mlaC	PROKKA_01067	toluene tolerance protein	GIB65_15360	GIB64_10645
	hatE	PROKKA_01068	STAS domain-containing protein	GIB65_15355	GIB64_10640
indigo derivatives metabolism	trpC	PORKKA_00895	Tryptophan biosynthesis protein	NA	GIB64_11525
	trpB	PROKKA_00904	Tryptophan synthase beta chain	NA	GIB64_11480
	trpA	PROKKA_00905	tryptophan synthase subunit alpha	NA	GIB64_11475
	trpA	PROKKA_00579	Tryptophan synthase alpha chain	GIB65_24325	GIB64_20770
	trpB	PROKKA_00578	Tryptophan synthase beta chain	GIB65_24330	GIB64_20765
	fahA	PROKKA_01666	fumarylacetoacetase	GIB65_14700	GIB64_09980
	otc	PROKKA_05608	ornithine carbamoyltransferase	GIB65_02345	GIB64_07625
	arcA	PROKKA_05609	arginine deiminase	GIB65_02340	GIB64_07630
indigoidine metabolism		PROKKA_02722	amino acid adenylation domain-containing protein	GIB65_18820	GIB64_20020
	coaD	PORKKA_00418	pantetheine-phosphate adenylyltransferase	GIB65_22500	GIB64_13160
NA not annotated
* pseudogene
