# Supplementary material for: Genomic Analysis of Three Cheese-Borne Pseudomonas lactis with Biofilm and Spoilage-Associated Behavior
Source: Microorganisms. 2020 Aug 8;8(8):1208. doi: 10.3390/microorganisms8081208 (PMC7464908; doi:10.3390/microorganisms8081208)
Supplement: Supplementary file 1 [file microorganisms-08-01208-s001.zip › Supplementary materials/Table S7.xls]

## Sheet: Foglio1
Table S7. List of peptidases identified in P. lactis strains
Protein names	Gene symbol	peptidase/transpeptidase family	biological process	ITEM 17298	ITEM 17295	ITEM 17299
Aminopeptidase HP_1037		M24		PROKKA_04617	GIB65_21270	GIB64_27410
Aminopeptidase N	pepN	M1	proteolysis	PROKKA_04162	GIB65_19450	GIB64_25600
Aminopeptidase YwaD	ywaD	M28	proteolysis	PROKKA_03486	GIB65_22665	GIB64_08620
ATP-dependent Clp protease ATP-binding subunit ClpA	clpA		protein unfolding; response to oxidative stress	PROKKA_02653	GIB65_18475	GIB64_19660
ATP-dependent Clp protease ATP-binding subunit ClpX	clpX		protein denaturation; protein unfolding; protein folding; proteolysis	PROKKA_02544	GIB65_17930	GIB64_19115
ATP-dependent Clp protease proteolytic subunit	clpP			PROKKA_02543	GIB65_17925	GIB64_19110
				PROKKA_01368	GIB65_01100	GIB64_06925
ATP-dependent protease ATPase subunit HslU	hslU	ClpX family	protein unfolding	PROKKA_03061	GIB65_06655	GIB64_05410
ATP-dependent protease subunit HslV	hslV	T1B	proteolysis	PROKKA_03062	GIB65_06660	GIB64_05415
ATP-dependent zinc metalloprotease FtsH	ftsH	M41	proteolysis	PROKKA_03733	GIB65_10545	GIB64_15130
Beta-Ala-Xaa dipeptidase	pepV	M20		PROKKA_00281	GIB65_25000	GIB64_27705
Beta-barrel assembly-enhancing protease	bepA	M48	chaperone-mediated protein folding; Gram-negative-bacterium-type cell outer membrane assembly; proteolysis involved in cellular protein catabolic process	PROKKA_02347	GIB65_12015	GIB64_03170
Beta-peptidyl aminopeptidase BapA		S58		PROKKA_00833	GIB65_00570	GIB64_22775
Carboxy-terminal processing protease CtpB	ctpB		proteolysis	PROKKA_02993	GIB65_06355	GIB64_05085
Carboxypeptidase G2	cpg2	M20		PROKKA_05384	GIB65_27235	GIB64_26445
Cytosol aminopeptidase	pepA	M17		PROKKA_01623	GIB65_14555	GIB64_09760
D-alanyl-D-alanine carboxypeptidase	dacC	S13	Cell wall biogenesis; peptidoglycan biosynthesis; response to antibiotics	PROKKA_02012	GIB65_28090	GIB64_16465
			Cell wall biogenesis; peptidoglycan biosynthesis	PROKKA_00119	GIB65_12795	GIB64_12220
			Cell wall biogenesis; peptidoglycan biosynthesis; proteolysis	PROKKA_01669	NA	GIB64_09995
		S11	Cell wall biogenesis; peptidoglycan biosynthesis; response to antibiotic	PROKKA_03599	GIB65_05440	GIB64_14450
				PROKKA_00131	GIB65_10475	GIB64_06400
D-alanyl-D-alanine endopeptidase	pbpG	S11	Cell wall biogenesis	PROKKA_02540	GIB65_17890	GIB64_19075
Endoribonuclease YbeY	ybeY		rRNA processing	PROKKA_03613	GIB65_05370	GIB64_14520
Extracellular serine protease		S8		PROKKA_00680	GIB65_23815	GIB64_21280
				PROKKA_00681	GIB65_23810	GIB64_21285
				PROKKA_00839	GIB65_00600	GIB64_22805
				PROKKA_00840	GIB65_00605	GIB64_22810
				PROKKA_01697	GIB65_14845	GIB64_10130
				PROKKA_05750	GIB65_27000	GIB64_05695
General stress protein 18	yfkM	C56	protein unfolding	PROKKA_04332	GIB65_25435	GIB64_04355
				PROKKA_05767	GIB65_00785	GIB64_05780
Glutamyl aminopeptidase	pepA	M42		PROKKA_01230	GIB65_07480	GIB64_00855
Glutathione hydrolase proenzyme	ggt		glutathione metabolism	PROKKA_05004	GIB65_00255	GIB64_06495
				PROKKA_03811	GIB65_16325	GIB64_15540
LexA repressor	lexA	S24	DNA replication and repair; negative regulation of transcription; SOS response	PROKKA_02194	NA	GIB64_02425
				PROKKA_02244	GIB65_11205	GIB64_02660
				PROKKA_04252	GIB65_19000	GIB64_26045
lipoprotein signal peptidase	lspA	A8	signal peptide processing	PROKKA_03876	GIB65_15995	GIB64_15875
Lon protease	lon	S16	Stress response; DNA repair	PROKKA_01608	GIB65_14480	GIB64_09685
			protein quality control for misfolded or incompletely synthesized proteins; proteolysis	PROKKA_02545	GIB65_17935	GIB64_19120
Membrane dipeptidase		M19		PROKKA_05375	GIB65_27190	GIB64_26400
Metallopeptidase AprA	aprX	M10	proteolysis	PROKKA_00834	GIB65_00575	GIB64_22780
				NA	GIB65_09350	NA
Metalloprotease LoiP	loiP	M48	response to stress	PROKKA_01089	GIB65_15250	GIB64_10535
metalloprotease PmbA	pmbA		proteolysis	PROKKA_01048	GIB65_15455	GIB64_10740
metalloprotease TldD	tldD		proteolysis	PROKKA_01046	GIB65_15465	GIB64_10750
Methionine aminopeptidase	map	M24	protein initiator methionine removal	PROKKA_03944	GIB65_25905	GIB64_20145
				PROKKA_04770	GIB65_13065	GIB64_04865
Murein DD-endopeptidase MepH	mepH	C40	Cell wall biogenesis; peptidoglycan biosynthesis	PROKKA_00447	NA	GIB64_13305
				PROKKA_01909	GIB65_28610	GIB64_16985
Murein DD-endopeptidase MepM	mepM	M23	Cell wall biogenesis; peptidoglycan biosynthesis	PROKKA_04724	GIB65_21320	GIB64_01720
				PROKKA_01463	NA	GIB64_25285
Murein DD-endopeptidase MepS/Murein LD-carboxypeptidase	mepS	C40	Cell wall biogenesis; peptidoglycan biosynthesis	PROKKA_01910	GIB65_28605	GIB64_16980
Oligopeptidase A	prlC	M3	proteolysis	PROKKA_00566	GIB65_24390	GIB64_20705
Penicillin-binding protein 1A	mrcA	GT51	Cell wall biogenesis; peptidoglycan biosynthesis	PROKKA_03069	GIB65_19580	GIB64_05450
Penicillin-binding protein 1A	mrcB		Cell wall biogenesis; peptidoglycan biosynthesis; response to antibiotic	PROKKA_03767	GIB65_10730	GIB64_15315
Penicillin-binding protein 1C	pbpC		Cell wall biogenesis; peptidoglycan biosynthesis; response to antibiotic	PROKKA_03280	GIB65_20630	GIB64_04085
Penicillin-binding protein 2D	pbpG		Cell wall biogenesis; peptidoglycan biosynthesis	PROKKA_00432	GIB65_22430	GIB64_13230
Peptidoglycan D,D-transpeptidase FtsI	ftsI		Cell wall biogenesis; peptidoglycan biosynthesis	PROKKA_01113	GIB65_15125	GIB64_10410
Peptidoglycan D,D-transpeptidase MrdA	mrdA		Cell wall biogenesis; peptidoglycan biosynthesis; response to antibiotic	PROKKA_03595	GIB65_05460	GIB64_14430
				PROKKA_04453	GIB65_16870	GIB64_17875
Periplasmic serine endoprotease DegP	degP	S1C	Stress response	PROKKA_02348	GIB65_12020	GIB64_03175
Probable M18 family aminopeptidase 2	apeB	M18		PROKKA_04129	GIB65_07710	GIB64_01505
Probable murein peptide carboxypeptidase	ykfA	S66	Cell wall biogenesis	PROKKA_03603	GIB65_05420	GIB64_14470
Probable protease SohB	sohB	S49	proteolysis	PROKKA_04376	GIB65_25220	GIB64_04140
Probable succinyl-diaminopimelate desuccinylase	dapE	M20	Amino-acid biosynthesis; L-lysine biosynthesis	PROKKA_00900	NA	GIB64_11500
Proline iminopeptidase	pip	S33	proline metabolism	PROKKA_04478	GIB65_16545	GIB64_24660
				PROKKA_03031	GIB65_06520	GIB64_05270
Protease 2	ptrB	S9A		PROKKA_02276	GIB65_11365	GIB64_02820
Protease 3	ptrA	M16	proteolysis	PROKKA_05513	GIB65_21560	GIB64_07280
Protease HtpX	htpX	M48		PROKKA_03900	GIB65_08670	GIB64_26085
Protease PrtS	prtS	M4		PROKKA_01321	GIB65_06730	GIB64_11945
Protein UmuD	umuD	S24	DNA replication and repair	PROKKA_00853	GIB65_11660	GIB64_24185
Protein UmuD (LexA-like)			DNA replication and repair; negative regulation of transcription; SOS response	NA	GIB65_03615	NA
Putative aminopeptidase YsdC	ysdC	M28		PROKKA_01386	GIB65_01250	GIB64_28175
Putative signal peptide peptidase SppA	sppA	S49		PROKKA_05085	GIB64_24040	GIB65_27510
Pyrrolidone-carboxylate peptidase	pcp	C15		PROKKA_02801	GIB65_20710	GIB64_28705
Regulator of sigma-E protease RseP	rseP	M50	proteolysis	PROKKA_04762	GIB65_13025	GIB64_11990
Rhomboid protease GlpG	glpG	S54	proteolysis	PROKKA_04165	GIB65_19435	GIB64_25615
Serine endoprotease DegS	degS	S1C	protein unfolding; stress response	PROKKA_03865	GIB65_16055	GIB64_15815
Signal peptidase I	lepB	S26	proteolysis; signal peptide processing	PROKKA_01619	GIB65_14535	GIB64_09740
SOS response-associated protein YedK	yedK		SOS response	NA	GIB65_03875	NA
				NA	GIB65_11665	NA
				PROKKA_01088	GIB65_15255	GIB64_10540
Succinyl-diaminopimelate desuccinylase	dapE	M20	Amino-acid biosynthesis; L-lysine biosynthesis	PROKKA_04780	GIB65_13405	GIB64_04815
Tail-specific protease	prc	S41	proteolysis	PROKKA_04593	GIB65_21150	GIB64_27530
Toxin RTX-I translocation ATP-binding protein	apxIB	C39	hemolysis	PROKKA_04533	GIB65_26895	GIB64_08465
Tripeptidyl aminopeptidase	tap	S33	proteolysis	PROKKA_02490	GIB65_17640	GIB64_18830
Uncharacterized hydrolase YxeP	yxeP	M20	cysteine metabolism	PROKKA_00058	GIB65_12520	GIB64_12515
Uncharacterized protease YhbU	yhbU	U32	Ubiquinone biosynthesis	PROKKA_05281	GIB65_00710	GIB64_17930
		U39		PROKKA_04402	GIB65_17160	GIB64_17620
Uncharacterized zinc protease Rv2782c		M16		PROKKA_00427	GIB65_22455	GIB64_13205
UPF0758 protein CT0611	CT0611			PROKKA_03340	GIB65_23385	GIB64_09340
Xaa-Pro aminopeptidase	pepP	M24	protein homotetramerization	PROKKA_03434	GIB65_22920	GIB64_08875
NA = Not Annotated

## Sheet: Foglio1 (2)
Protein names	Gene symbol	peptidase/transpeptidase family	biological process	ITEM 17298	ITEM 17295	ITEM 17299
lipoprotein signal peptidase	lspA	A8	signal peptide processing	PROKKA_03876	GIB65_15995	GIB64_15875
Pyrrolidone-carboxylate peptidase	pcp	C15		PROKKA_02801	GIB65_20710	GIB64_28705
Toxin RTX-I translocation ATP-binding protein	apxIB	C39	hemolysis	PROKKA_04533	GIB65_26895	GIB64_08465
Murein DD-endopeptidase MepH	mepH	C40	Cell wall biogenesis; peptidoglycan biosynthesis.	PROKKA_00447	NA	GIB64_13305
Murein DD-endopeptidase MepH	mepH	C40	Cell wall biogenesis; peptidoglycan biosynthesis.	PROKKA_01909	GIB65_28610	GIB64_16985
Murein DD-endopeptidase MepS/Murein LD-carboxypeptidase	mepS	C40	Cell wall biogenesis; peptidoglycan biosynthesis.	PROKKA_01910	GIB65_28605	GIB64_16980
General stress protein 18	yfkM	C56	protein unfolding	PROKKA_04332	GIB65_25435	GIB64_04355
General stress protein 18	yfkM	C56	protein unfolding	PROKKA_05767	GIB65_00785	GIB64_05780
ATP-dependent protease ATPase subunit HslU	hslU	ClpX family	protein unfolding	PROKKA_03061	GIB65_06655	GIB64_05410
Penicillin-binding protein 1A	mrcA	GT51	Cell wall biogenesis; peptidoglycan biosynthesis.	PROKKA_03069	GIB65_19580	GIB64_05450
Penicillin-binding protein 1A	mrcB	GT51	Cell wall biogenesis; peptidoglycan biosynthesis; response to antibiotic.	PROKKA_03767	GIB65_10730	GIB64_15315
Aminopeptidase N	pepN	M1	proteolysis	PROKKA_04162	GIB65_19450	GIB64_25600
Metallopeptidase AprA	aprA	M10	proteolysis	PROKKA_00834	GIB65_00575	GIB64_22780
Metalloprotease AprA	aprA	M10	proteolysis	NA	GIB65_09350	NA
Protease 3	ptrA	M16	proteolysis	PROKKA_05513	GIB65_21560	GIB64_07280
Uncharacterized zinc protease Rv2782c		M16		PROKKA_00427	GIB65_22455	GIB64_13205
Cytosol aminopeptidase	pepA	M17		PROKKA_01623	GIB65_14555	GIB64_09760
Probable M18 family aminopeptidase 2	apeB	M18		PROKKA_04129	GIB65_07710	GIB64_01505
Membrane dipeptidase		M19		PROKKA_05375	GIB65_27190	GIB64_26400
Carboxypeptidase G2	cpg2	M20		PROKKA_05384	GIB65_27235	GIB64_26445
Succinyl-diaminopimelate desuccinylase	dapE	M20	Amino-acid biosynthesis; L-lysine biosynthesis	PROKKA_04780	GIB65_13405	GIB64_04815
Probable succinyl-diaminopimelate desuccinylase	dapE	M20	Amino-acid biosynthesis; L-lysine biosynthesis	PROKKA_00900	NA	GIB64_11500
Beta-Ala-Xaa dipeptidase	pepV	M20		PROKKA_00281	GIB65_25000	GIB64_27705
Uncharacterized hydrolase YxeP	yxeP	M20	cysteine metabolism	PROKKA_00058	GIB65_12520	GIB64_12515
Murein DD-endopeptidase MepM	mepM	M23	Cell wall biogenesis; peptidoglycan biosynthesis.	PROKKA_01463	NA	GIB64_25285
Murein DD-endopeptidase MepM	mepM	M23	Cell wall biogenesis; peptidoglycan biosynthesis.	PROKKA_04724	GIB65_21320	GIB64_01720
Methionine aminopeptidase	map	M24	protein initiator methionine removal	PROKKA_03944	GIB65_25905	GIB64_20145
Methionine aminopeptidase	map	M24	protein initiator methionine removal	PROKKA_04770	GIB65_13065	GIB64_04865
Xaa-Pro aminopeptidase	pepP	M24	protein homotetramerization	PROKKA_03434	GIB65_22920	GIB64_08875
Aminopeptidase HP_1037		M24		PROKKA_04617	GIB65_21270	GIB64_27410
Putative aminopeptidase YsdC	ysdC	M28		PROKKA_01386	GIB65_01250	GIB64_28175
Aminopeptidase YwaD)	ywaD	M28	proteolysis	PROKKA_03486	GIB65_22665	GIB64_08620
Oligopeptidase A	prlC	M3	proteolysis	PROKKA_00566	GIB65_24390	GIB64_20705
Protease PrtS	prtS	M4		PROKKA_01321	GIB65_06730	GIB64_11945
ATP-dependent zinc metalloprotease FtsH	ftsH	M41	proteolysis	PROKKA_03733	GIB65_10545	GIB64_15130
Glutamyl aminopeptidase	pepA	M42		PROKKA_01230	GIB65_07480	GIB64_00855
Beta-barrel assembly-enhancing protease	bepA	M48	chaperone-mediated protein folding; Gram-negative-bacterium-type cell outer membrane assembly; proteolysis involved in cellular protein catabolic process	PROKKA_02347	GIB65_12015	GIB64_03170
Protease HtpX	htpX	M48		PROKKA_03900	GIB65_08670	GIB64_26085
Metalloprotease LoiP	loiP	M48	response to stress	PROKKA_01089	GIB65_15250	GIB64_10535
Regulator of sigma-E protease RseP	rseP	M50	proteolysis	PROKKA_04762	GIB65_13025	GIB64_11990
D-alanyl-D-alanine carboxypeptidase DacC	dacC	S11	Cell wall biogenesis; peptidoglycan biosynthesis; response to antibiotic.	PROKKA_03599	GIB65_05440	GIB64_14450
D-alanyl-D-alanine endopeptidase	pbpG	S11	Cell wall biogenesis	PROKKA_02540	GIB65_17890	GIB64_19075
D-alanyl-D-alanine carboxypeptidase DacC	dacC	S11	Cell wall biogenesis; peptidoglycan biosynthesis; response to antibiotic.	PROKKA_00131	GIB65_10475	GIB64_06400
D-alanyl-D-alanine carboxypeptidase	dac	S13	Cell wall biogenesis; peptidoglycan biosynthesis; response to antibiotics.	PROKKA_02012	GIB65_28090	GIB64_16465
D-alanyl-D-alanine carboxypeptidase DacC	dacC	S13	Cell wall biogenesis; peptidoglycan biosynthesis; proteolysis.	PROKKA_01669	NA	GIB64_09995
Lon protease	lon	S16	Stress response; DNA repair	PROKKA_01608	GIB65_14480	GIB64_09685
Lon protease	lon	S16	protein quality control for misfolded or incompletely synthesized proteins; proteolysis	PROKKA_02545	GIB65_17935	GIB64_19120
Periplasmic serine endoprotease DegP	degP	S1C	Stress response	PROKKA_02348	GIB65_12020	GIB64_03175
Serine endoprotease DegS	degS	S1C	protein unfolding; stress response	PROKKA_03865	GIB65_16055	GIB64_15815
Protein UmuD		S24	DNA replication and repair	PROKKA_00853	GIB65_11660	GIB64_24185
LexA repressor	lexA	S24	DNA replication and repair; negative regulation of transcription; SOS response	PROKKA_04252	GIB65_19000	GIB64_26045	Transcription regulator LexA
Protein UmuD (LexA-like)	umuD	S24	DNA replication and repair; negative regulation of transcription; SOS response	NA	GIB65_03615	NA	Peptidase S24 LexA-like proteins are involved in the SOS response leading to the repair of single-stranded DNA within the bacterial cell.
LexA repressor	lexA	S24	DNA replication and repair; negative regulation of transcription; SOS response	PROKKA_02194	NA	GIB64_02425	LexA repressor, DNA-binding domain
LexA repressor	lexA	S24	DNA replication and repair; negative regulation of transcription; SOS response	PROKKA_02244	GIB65_11205	GIB64_02660	Transcription regulator LexA
Signal peptidase I	LepB	S26	proteolysis; signal peptide processing	PROKKA_01619	GIB65_14535	GIB64_09740
Proline iminopeptidase	pip	S33		PROKKA_04478	GIB65_16545	GIB64_24660
Proline iminopeptidase	pip	S33	proline metabolism	PROKKA_03031	GIB65_06520	GIB64_05270
Tripeptidyl aminopeptidase	tap	S33	proteolysis	PROKKA_02490	GIB65_17640	GIB64_18830
Tail-specific protease	prc	S41	proteolysis	PROKKA_04593	GIB65_21150	GIB64_27530
Probable protease SohB	sohB	S49	proteolysis	PROKKA_04376	GIB65_25220	GIB64_04140
Putative signal peptide peptidase SppA	sppA	S49		PROKKA_05085	GIB64_24040	GIB65_27510
Rhomboid protease GlpG	glpG	S54	proteolysis	PROKKA_04165	GIB65_19435	GIB64_25615
Beta-peptidyl aminopeptidase BapA		S58		PROKKA_00833	GIB65_00570	GIB64_22775
Probable murein peptide carboxypeptidase	ykfA	S66	Cell wall biogenesis	PROKKA_03603	GIB65_05420	GIB64_14470
Extracellular serine protease		S8		PROKKA_00680	GIB65_23815	GIB64_21280
Extracellular serine protease		S8		PROKKA_00681	GIB65_23810	GIB64_21285
Extracellular serine protease		S8		PROKKA_00839	GIB65_00600	GIB64_22805
Extracellular serine protease		S8		PROKKA_00840	GIB65_00605	GIB64_22810
Extracellular serine protease		S8		PROKKA_01697	GIB65_14845	GIB64_10130
Extracellular serine protease		S8		PROKKA_05750	GIB65_27000	GIB64_05695
Protease 2	ptrB	S9A		PROKKA_02276	GIB65_11365	GIB64_02820
ATP-dependent protease subunit HslV	hslV	T1B	proteolysis	PROKKA_03062	GIB65_06660	GIB64_05415
Uncharacterized protease YhbU	yhbU	U32	Ubiquinone biosynthesis	PROKKA_05281	GIB65_00710	GIB64_17930
Uncharacterized protease YhbU	yhbU	U39	Ubiquinone biosynthesis	PROKKA_04402	GIB65_17160	GIB64_17620
ATP-dependent Clp protease ATP-binding subunit ClpA	clpA		protein unfolding; response to oxidative stress	PROKKA_02653	GIB65_18475	GIB64_19660
ATP-dependent Clp protease proteolytic subunit	clpP			PROKKA_02543	GIB65_17925	GIB64_19110
ATP-dependent Clp protease proteolytic subunit	clpP			PROKKA_01368	GIB65_01100	GIB64_06925
ATP-dependent Clp protease ATP-binding subunit ClpX	clpX		protein denaturation; protein unfolding; protein folding; proteolysis.	PROKKA_02544	GIB65_17930	GIB64_19115
UPF0758 protein CT0611	CT0611			PROKKA_03340	GIB65_23385	GIB64_09340
Carboxy-terminal processing protease CtpB	ctpB		proteolysis.	PROKKA_02993	GIB65_06355	GIB64_05085
Glutathione hydrolase proenzyme	ggt		glutathione metabolism	PROKKA_05004	GIB65_00255	GIB64_06495
Glutathione hydrolase proenzyme	ggt		glutathione metabolism	PROKKA_03811	GIB65_16325	GIB64_15540
Peptidoglycan D,D-transpeptidase MrdA	mrdA		Cell wall biogenesis; peptidoglycan biosynthesis; response to antibiotic.	PROKKA_03595	GIB65_05460	GIB64_14430
Peptidoglycan D,D-transpeptidase MrdA	mrdA		Cell wall biogenesis; peptidoglycan biosynthesis; response to antibiotic.	PROKKA_04453	GIB65_16870	GIB64_17875
Penicillin-binding protein 1C	pbpC		Cell wall biogenesis; peptidoglycan biosynthesis; response to antibiotic.	PROKKA_03280	GIB65_20630	GIB64_04085
Penicillin-binding protein 2D	pbpG		Cell wall biogenesis; peptidoglycan biosynthesis.	PROKKA_00432	GIB65_22430	GIB64_13230
Endoribonuclease YbeY	ybeY		rRNA processing	PROKKA_03613	GIB65_05370	GIB64_14520
SOS response-associated protein YedK	yedK		SOS response	NA	GIB65_03875	NA
SOS response-associated protein YedK	yedK		SOS response	NA	GIB65_11665	NA
SOS response-associated protein YedK	yedK		Stress response	PROKKA_01088	GIB65_15255	GIB64_10540
D-alanyl-D-alanine carboxypeptidase			Cell wall biogenesis; peptidoglycan biosynthesis.	PROKKA_00119	GIB65_12795	GIB64_12220
metalloprotease TldD	TldD		proteolysis	PROKKA_01046	GIB65_15465	GIB64_10750
metalloprotease PmbA	PmbA		proteolysis	PROKKA_01048	GIB65_15455	GIB64_10740
Peptidoglycan D,D-transpeptidase FtsI	FtsI		Cell wall biogenesis; peptidoglycan biosynthesis.	PROKKA_01113	GIB65_15125	GIB64_10410
