# Supplementary material for: Genomic Analysis of Three Cheese-Borne Pseudomonas lactis with Biofilm and Spoilage-Associated Behavior
Source: Microorganisms. 2020 Aug 8;8(8):1208. doi: 10.3390/microorganisms8081208 (PMC7464908; doi:10.3390/microorganisms8081208)
Supplement: Supplementary file 1 [file microorganisms-08-01208-s001.zip › Supplementary materials/Table_S1.xlsx]

## Sheet: cluster
Table S1. ANI matrix of Pseudomonas sp. strains
	P. aeruginosa PAO1	P. agarici ATCC25941	P. anguilliseptica DSM12111	P. antarctica LMG22709	P. asplenii ATCC23835	P. azotoformans LMG21611	P. cedrina DSM17516T	P. chlororaphis ATCC9446	P. corrugata ATCC29736	P. costantinii LMG22119	P. extremorientalis LMG19695	P. flavescens LMG18387	P. fluorescens ATCC13525	P. fragi 21197 1	P. gessardi CIP105469	P. grimontii DSM17515	P. helleri DSM29165	P. jessenii DSM17150	P. koreensis LMG21318	P. libanensis DSM17149	P. lutea LMG21947	P. mandelii DSM17967	P. marginalis DSM13124	P. orientalis DSM17489	P. palleroniana LMG23076	P. panacis DSM18529	P. poae LMG21465	P. putida ATCC12633	P. rhizopsherae DSM16299	P. rhodesiae DSM14020	P. salominii LMG22120	P. simiae 73148 1	P. simiae CCUG50988	P. synxantha NCTC10696	P. syringae ATCC19310	P. taetrolens NCTC10697	P. tolaasii NCPPB2192	P. trivialis LMG21464	P. veronii DSM11331	P. weihenstephanensis DSM29166	P. paralactis DSM29164	P. lactis DSM29167	P. fluorescens Ps_40	P. fluorescens Ps_77	Pseudomonas sp. ITEM 17295	P. fluorescens Ps_22	P. fluorescens 11293	P. fluorescens 74954	Pseudomonas sp. ITEM 17298
P. aeruginosa PAO1	100	79.0686	79.3712	78.4977	79.5499	78.8857	78.9136	79.877	79.2406	78.6088	78.8145	79.8209	78.6583	78.2675	78.847	78.8834	77.9679	78.6526	78.9261	78.6204	77.5473	78.5051	78.8553	78.8056	78.5099	78.9446	78.9407	79.5407	79.5265	78.6833	78.6355	78.5559	78.5167	78.7652	78.6423	78.1427	78.825	78.9627	79.0552	77.5205	78.6137	78.5206	78.6617	78.804	78.6021	78.8074	78.5288	78.5916	78.598
P. agarici ATCC25941	79.0686	100	79.4631	81.7076	84.8961	82.0247	81.9901	83.0352	82.238	81.5985	82.056	79.3136	81.8022	81.1008	82.3559	82.0713	80.8185	82.2807	82.2402	81.8955	76.3705	82.0402	82.1704	82.0852	81.8225	82.0741	81.7779	80.3252	80.7953	81.8934	81.8824	81.8751	81.8456	81.9142	80.4221	80.709	81.9933	82.0553	82.3112	80.403	81.9041	81.9275	81.9348	81.8819	81.8863	82.088	81.9554	81.9065	81.8488
P. anguilliseptica DSM12111	79.3712	79.4631	100	79.4619	79.9839	79.6999	79.5486	80.0488	79.662	79.5606	79.5204	80.7465	79.6001	79.3838	79.4594	79.4977	79.2336	79.6536	79.5845	79.3824	76.7305	79.4635	79.5855	79.6044	79.4925	79.4965	79.6748	79.7281	79.8441	79.3314	79.751	79.4909	79.2825	79.6165	79.1061	79.2178	79.8683	79.6869	79.6137	78.985	79.4158	79.4762	79.3482	79.602	79.4736	79.5809	79.4069	79.3659	79.4609
P. antarctica LMG22709	78.4977	81.7076	79.4619	100	81.8638	87.2083	86.8086	82.8634	82.1108	87.9848	87.0571	78.9713	88.7306	81.5456	85.2578	87.5026	81.2354	82.6745	82.5782	86.7025	75.9948	82.505	87.4922	86.5845	86.7643	87.5472	86.2626	80.2639	80.7132	85.7545	88.2543	86.8978	86.8622	86.7704	80.2626	81.2352	87.1867	86.2839	87.352	81.0254	86.5491	86.636	86.7114	86.617	86.4603	86.7398	86.5504	86.6193	86.5701
P. asplenii ATCC23835	79.5499	84.8961	79.9839	81.8638	100	82.2749	82.2414	83.4088	82.2964	81.8276	82.1546	79.598	82.0866	81.4511	82.3993	82.3392	80.9603	82.3904	82.4451	81.9711	76.6013	82.1517	82.4453	82.1908	81.9745	82.4176	82.1561	81.0969	81.409	82.0049	82.0021	81.9767	82.0078	82.2225	80.4939	81.0815	82.0478	82.2713	82.416	80.3905	81.9507	82.0873	82.0207	82.1275	82.0947	82.1875	82.0404	82.0422	82.1036
P. azotoformans LMG21611	78.8857	82.0247	79.6999	87.2083	82.2749	100	88.4829	83.4225	82.5441	87.3889	94.0256	79.303	87.0875	81.7123	85.6377	88.3036	81.3495	83.0646	82.947	87.1185	76.4026	82.9071	88.2952	87.1149	87.0605	88.3368	86.8121	80.4335	81.0471	86.5991	87.3754	89.5435	89.5555	87.0189	80.64	81.366	87.3417	87.0234	87.6817	80.9542	86.857	86.9791	87.118	86.9333	86.9121	87.155	86.9611	87.1393	87.1049
P. cedrina DSM17516T	78.9136	81.9901	79.5486	86.8086	82.2414	88.4829	100	83.2418	82.4464	86.9656	88.5388	79.3282	86.7419	81.5616	85.6166	87.8399	81.3685	83.0137	82.8464	86.8498	76.3369	82.8562	87.9029	87.5853	86.5793	87.9159	86.6089	80.4755	81.0467	86.2992	86.9917	88.3628	88.3745	86.6433	80.6151	81.2503	86.9622	86.8103	87.3277	80.8379	86.6752	86.794	86.832	86.6978	86.6777	86.8152	86.7276	86.792	86.7507
P. chlororaphis ATCC9446	79.877	83.0352	80.0488	82.8634	83.4088	83.4225	83.2418	100	83.6012	82.9496	83.3179	79.6868	82.9389	82.0563	83.6409	83.2218	81.5625	84.0656	83.9941	83.055	77.0151	83.7701	83.4976	83.3193	82.9588	83.5059	83.2731	81.3277	81.8055	82.9018	83.0633	82.9793	83.0075	83.1396	80.9014	81.7552	83.1768	83.3975	83.6235	81.2602	82.9504	83.0905	83.1106	83.0683	82.974	83.1585	82.9858	82.9757	82.9913
P. corrugata ATCC29736	79.2406	82.238	79.662	82.1108	82.2964	82.5441	82.4464	83.6012	100	82.0192	82.5454	79.4238	82.1433	81.6895	82.7599	82.3784	81.334	83.4051	83.2615	82.2631	76.7159	83.1308	82.6874	82.4733	82.3037	82.7023	82.4086	80.7722	81.1932	82.2429	82.202	82.3308	82.3248	82.3309	80.4415	81.2727	82.3345	82.5495	82.7513	80.7427	82.3137	82.4396	82.4528	82.4186	82.4779	82.6126	82.3737	82.4727	82.4502
P. costantinii LMG22119	78.6088	81.5985	79.5606	87.9848	81.8276	87.3889	86.9656	82.9496	82.0192	100	87.2967	78.9017	88.0035	81.635	85.2727	87.5966	81.2695	82.6634	82.4938	86.8656	76.0382	82.6767	87.5049	86.5795	87.0313	87.5363	86.1781	80.2258	80.8393	85.9553	87.6938	87.1573	87.143	86.8221	80.0454	81.2738	87.5654	86.3431	87.4056	80.9023	86.6601	86.6995	86.7077	86.6107	86.741	86.8833	86.641	86.6896	86.7338
P. extremorientalis LMG19695	78.8145	82.056	79.5204	87.0571	82.1546	94.0256	88.5388	83.3179	82.5454	87.2967	100	79.2488	87.0939	81.7648	85.6705	88.1919	81.2512	82.9578	82.8579	87.0698	76.1942	82.8577	88.2062	87.0698	86.8884	88.3459	86.78	80.4145	80.9753	86.486	87.3239	89.5117	89.5354	87.0006	80.5124	81.0144	87.3217	86.9409	87.6065	80.9478	86.8152	86.9992	87.0926	86.9566	86.8382	87.0371	86.893	87.0625	87.1483
P. flavescens LMG18387	79.8209	79.3136	80.7465	78.9713	79.598	79.303	79.3282	79.6868	79.4238	78.9017	79.2488	100	79.1063	78.7911	79.1948	79.319	78.395	79.2177	79.1272	79.0507	76.7643	79.0211	79.4404	79.2741	79.1534	79.3122	79.2701	79.4551	79.6619	79.2008	79.1062	79.0698	78.9117	79.2196	78.7777	78.3018	79.2559	79.3267	79.3469	78.1432	79.0908	79.1605	79.0996	79.3018	79.0945	79.362	79.0955	79.1245	79.2395
P. fluorescens ATCC13525	78.6583	81.8022	79.6001	88.7306	82.0866	87.0875	86.7419	82.9389	82.1433	88.0035	87.0939	79.1063	100	81.5466	85.2107	87.3855	81.3315	82.8027	82.5304	86.7338	76.2865	82.756	87.4095	86.5549	86.7556	87.5085	86.2615	80.3089	81.0502	85.8029	88.545	86.7815	86.8184	86.6835	80.3731	81.394	87.1562	86.4304	87.2905	81.0418	86.5411	86.7079	86.7656	86.6602	86.6046	86.7013	86.5486	86.6152	86.5712
P. fragi 21197 1	78.2675	81.1008	79.3838	81.5456	81.4511	81.7123	81.5616	82.0563	81.6895	81.635	81.7648	78.7911	81.5466	100	81.9096	81.7468	84.2876	81.8432	81.7774	81.5646	76.7521	81.8823	81.7887	81.7197	81.6194	81.7643	81.7526	80.0251	80.4569	82.0456	81.5902	81.6045	81.71	81.5755	80.6673	84.4744	81.794	81.6644	82.0008	84.1087	81.6703	81.8193	81.9061	81.9749	81.8332	82.4487	82.4571	82.0374	81.9155
P. gessardi CIP105469	78.847	82.3559	79.4594	85.2578	82.3993	85.6377	85.6166	83.6409	82.7599	85.2727	85.6705	79.1948	85.2107	81.9096	100	86.5537	81.5241	83.1936	82.9674	85.3456	76.6854	83.5689	85.9386	85.4611	85.2184	85.946	85.3807	80.4538	81.165	85.2298	85.5372	85.3946	85.3574	85.3222	80.9238	81.4988	85.3815	85.4749	86.7196	81.085	85.2625	85.4839	86.0437	85.2649	85.3369	85.7091	85.7038	85.4074	85.4973
P. grimontii DSM17515	78.8834	82.0713	79.4977	87.5026	82.3392	88.3036	87.8399	83.2218	82.3784	87.5966	88.1919	79.319	87.3855	81.7468	86.5537	100	81.5634	83.0947	82.884	87.3413	76.202	83.6559	93.8822	87.3739	86.9614	93.8328	86.9066	80.4163	81.0029	87.051	87.5938	87.9487	87.9816	87.1589	80.5702	81.253	87.2176	87.164	88.4114	81.2198	87.0535	87.3024	87.77	87.1302	87.1238	87.2811	87.3483	87.252	87.2106
P. helleri DSM29165	77.9679	80.8185	79.2336	81.2354	80.9603	81.3495	81.3685	81.5625	81.334	81.2695	81.2512	78.395	81.3315	84.2876	81.5241	81.5634	100	81.5895	81.5518	81.3426	76.2779	81.5774	81.3769	81.3943	81.3998	81.3678	81.3465	79.8354	80.108	81.1126	81.5129	81.2943	81.2387	81.3015	80.4164	83.514	81.4544	81.3888	81.5581	83.4345	81.3871	81.3451	81.5627	81.3372	81.4706	81.7019	81.4898	81.3785	81.3865
P. jessenii DSM17150	78.6526	82.2807	79.6536	82.6745	82.3904	83.0646	83.0137	84.0656	83.4051	82.6634	82.9578	79.2177	82.8027	81.8432	83.1936	83.0947	81.5895	100	85.1864	82.7543	76.2018	85.9658	83.204	82.8268	82.7952	83.1851	82.8952	80.4437	81.2093	82.7232	82.9263	82.856	82.7884	82.7658	80.8053	81.5269	82.9285	82.9408	83.4247	81.1495	82.585	82.8494	82.8124	82.7857	82.761	82.9504	82.8406	82.8321	82.9223
P. koreensis LMG21318	78.9261	82.2402	79.5845	82.5782	82.4451	82.947	82.8464	83.9941	83.2615	82.4938	82.8579	79.1272	82.5304	81.7774	82.9674	82.884	81.5518	85.1864	100	82.6346	76.6023	84.8441	83.0213	82.8876	82.5481	83.0636	82.7697	80.5646	80.9839	82.6329	82.6453	82.719	82.7633	82.5516	80.7877	81.4208	82.7236	82.9807	83.1449	81.2125	82.5707	82.6401	82.6927	82.6667	82.6308	82.9176	82.6	82.5765	82.6344
P. libanensis DSM17149	78.6204	81.8955	79.3824	86.7025	81.9711	87.1185	86.8498	83.055	82.2631	86.8656	87.0698	79.0507	86.7338	81.5646	85.3456	87.3413	81.3426	82.7543	82.6346	100	76.2315	82.6409	87.4001	87.6611	86.4796	87.5408	86.4129	80.2793	80.9628	85.9302	86.9795	86.7037	86.6836	95.6634	80.4209	81.229	86.613	86.6189	87.0979	81.3214	89.475	89.5047	89.5972	89.4565	89.4561	89.5959	89.4329	89.3327	89.3103
P. lutea LMG21947	77.5473	76.3705	76.7305	75.9948	76.6013	76.4026	76.3369	77.0151	76.7159	76.0382	76.1942	76.7643	76.2865	76.7521	76.6854	76.202	76.2779	76.2018	76.6023	76.2315	100	76.7025	76.4115	76.2757	76.1282	76.1937	76.2581	76.594	77.0345	75.9386	76.0058	76.2471	76.2419	76.1083	76.4065	76.1462	76.1826	76.445	76.3781	76.0172	76.0112	76.255	76.2616	76.3843	76.3037	76.3883	76.2551	76.4063	76.3185
P. mandelii DSM17967	78.5051	82.0402	79.4635	82.505	82.1517	82.9071	82.8562	83.7701	83.1308	82.6767	82.8577	79.0211	82.756	81.8823	83.5689	83.6559	81.5774	85.9658	84.8441	82.6409	76.7025	100	83.1302	82.7059	82.5185	83.0284	82.7737	80.0612	80.8166	82.6979	82.7941	82.7218	82.4536	82.5257	80.7147	81.1915	82.7705	82.7019	84.3355	81.1903	82.6571	82.7869	83.1501	82.6032	82.677	82.8547	82.5499	82.8358	82.8392
P. marginalis DSM13124	78.8553	82.1704	79.5855	87.4922	82.4453	88.2952	87.9029	83.4976	82.6874	87.5049	88.2062	79.4404	87.4095	81.7887	85.9386	93.8822	81.3769	83.204	83.0213	87.4001	76.4115	83.1302	100	87.4029	86.9779	97.2868	87.0325	80.4808	81.1321	86.9677	87.6711	87.9423	87.9662	87.2548	80.6735	81.2403	87.3149	87.3031	88.2338	81.0917	87.139	87.3127	87.3517	87.2211	87.2433	87.3154	87.1055	87.2618	87.2701
P. orientalis DSM17489	78.8056	82.0852	79.6044	86.5845	82.1908	87.1149	87.5853	83.3193	82.4733	86.5795	87.0698	79.2741	86.5549	81.7197	85.4611	87.3739	81.3943	82.8268	82.8876	87.6611	76.2757	82.7059	87.4029	100	86.4412	87.5161	86.6918	80.4099	81.1108	86.057	86.979	86.6962	86.7105	87.6791	80.5651	81.1873	86.6223	86.8943	87.4117	80.9882	87.6071	87.6876	87.7462	87.6458	87.5214	87.8666	87.7061	87.6075	87.6641
P. palleroniana LMG23076	78.5099	81.8225	79.4925	86.7643	81.9745	87.0605	86.5793	82.9588	82.3037	87.0313	86.8884	79.1534	86.7556	81.6194	85.2184	86.9614	81.3998	82.7952	82.5481	86.4796	76.1282	82.5185	86.9779	86.4412	100	87.0383	85.9119	80.3592	80.7862	85.7597	86.8195	86.6788	86.6631	86.4311	80.2155	81.1724	86.7865	86.18	86.786	80.9122	86.3082	86.3952	86.4582	86.3768	86.2922	86.5407	86.3715	86.3798	86.2995
P. panacis DSM18529	78.9446	82.0741	79.4965	87.5472	82.4176	88.3368	87.9159	83.5059	82.7023	87.5363	88.3459	79.3122	87.5085	81.7643	85.946	93.8328	81.3678	83.1851	83.0636	87.5408	76.1937	83.0284	97.2868	87.5161	87.0383	100	87.0967	80.4623	81.0555	87.0177	87.6582	87.9173	87.9515	87.3751	80.5973	81.3307	87.3917	87.4104	88.2218	81.0695	87.2724	87.3791	87.4503	87.3057	87.2245	87.3912	87.2402	87.3314	87.2477
P. poae LMG21465	78.9407	81.7779	79.6748	86.2626	82.1561	86.8121	86.6089	83.2731	82.4086	86.1781	86.78	79.2701	86.2615	81.7526	85.3807	86.9066	81.3465	82.8952	82.7697	86.4129	76.2581	82.7737	87.0325	86.6918	85.9119	87.0967	100	80.5191	81.1758	85.9236	86.618	86.458	86.4756	86.4379	80.5872	81.3104	86.4451	93.4416	86.761	81.026	86.4029	86.4797	86.5617	86.5857	86.3863	86.6179	86.4426	86.3712	86.413
P. putida ATCC12633	79.5407	80.3252	79.7281	80.2639	81.0969	80.4335	80.4755	81.3277	80.7722	80.2258	80.4145	79.4551	80.3089	80.0251	80.4538	80.4163	79.8354	80.4437	80.5646	80.2793	76.594	80.0612	80.4808	80.4099	80.3592	80.4623	80.5191	100	80.8629	80.2805	80.4321	80.3276	80.3776	80.783	79.7064	79.768	80.5863	80.5562	80.545	79.3577	80.2164	80.8464	80.4071	80.4465	80.283	80.435	80.2947	80.2665	80.3145
P. rhizopsherae DSM16299	79.5265	80.7953	79.8441	80.7132	81.409	81.0471	81.0467	81.8055	81.1932	80.8393	80.9753	79.6619	81.0502	80.4569	81.165	81.0029	80.108	81.2093	80.9839	80.9628	77.0345	80.8166	81.1321	81.1108	80.7862	81.0555	81.1758	80.8629	100	80.6106	81.0467	80.9046	80.792	81.1348	80.579	80.4206	81.1074	81.2642	81.095	80.1219	80.7471	80.9934	81.0406	81.0167	80.9285	81.1024	80.8886	80.9253	81.0161
P. rhodesiae DSM14020	78.6833	81.8934	79.3314	85.7545	82.0049	86.5991	86.2992	82.9018	82.2429	85.9553	86.486	79.2008	85.8029	82.0456	85.2298	87.051	81.1126	82.7232	82.6329	85.9302	75.9386	82.6979	86.9677	86.057	85.7597	87.0177	85.9236	80.2805	80.6106	100	86.1301	86.2386	86.2712	85.9926	80.5076	81.1197	86.0634	86.0064	86.6484	80.9153	85.8863	86.0851	86.2164	86.0639	85.946	86.5807	86.0642	86.042	86.0653
P. salominii LMG22120	78.6355	81.8824	79.751	88.2543	82.0021	87.3754	86.9917	83.0633	82.202	87.6938	87.3239	79.1062	88.545	81.5902	85.5372	87.5938	81.5129	82.9263	82.6453	86.9795	76.0058	82.7941	87.6711	86.979	86.8195	87.6582	86.618	80.4321	81.0467	86.1301	100	87.1288	87.0855	86.9538	80.5641	81.3166	87.4936	86.7326	87.4495	80.9297	86.8557	86.9929	86.9902	86.881	86.8283	86.9897	86.8581	86.8206	86.8565
P. simiae 73148 1	78.5559	81.8751	79.4909	86.8978	81.9767	89.5435	88.3628	82.9793	82.3308	87.1573	89.5117	79.0698	86.7815	81.6045	85.3946	87.9487	81.2943	82.856	82.719	86.7037	76.2471	82.7218	87.9423	86.6962	86.6788	87.9173	86.458	80.3276	80.9046	86.2386	87.1288	100	99.4749	86.6178	80.5096	81.1283	87.0905	86.6738	87.3849	80.8638	86.5735	86.8036	86.8359	86.6509	86.6165	87.0434	86.8665	88.1769	87.9759
P. simiae CCUG50988	78.5167	81.8456	79.2825	86.8622	82.0078	89.5555	88.3745	83.0075	82.3248	87.143	89.5354	78.9117	86.8184	81.71	85.3574	87.9816	81.2387	82.7884	82.7633	86.6836	76.2419	82.4536	87.9662	86.7105	86.6631	87.9515	86.4756	80.3776	80.792	86.2712	87.0855	99.4749	100	86.6127	80.4268	81.1944	87.0829	86.6197	87.3834	81.0161	86.5967	86.7211	86.7358	86.5861	86.5441	86.8465	86.572	87.6184	87.6916
P. synxantha NCTC10696	78.7652	81.9142	79.6165	86.7704	82.2225	87.0189	86.6433	83.1396	82.3309	86.8221	87.0006	79.2196	86.6835	81.5755	85.3222	87.1589	81.3015	82.7658	82.5516	95.6634	76.1083	82.5257	87.2548	87.6791	86.4311	87.3751	86.4379	80.783	81.1348	85.9926	86.9538	86.6178	86.6127	100	80.4686	81.4479	86.5818	86.5462	87.4392	81.065	89.1545	89.1673	89.3594	89.0881	89.1701	89.2757	89.0407	88.9615	88.936
P. syringae ATCC19310	78.6423	80.4221	79.1061	80.2626	80.4939	80.64	80.6151	80.9014	80.4415	80.0454	80.5124	78.7777	80.3731	80.6673	80.9238	80.5702	80.4164	80.8053	80.7877	80.4209	76.4065	80.7147	80.6735	80.5651	80.2155	80.5973	80.5872	79.7064	80.579	80.5076	80.5641	80.5096	80.4268	80.4686	100	80.1791	80.4464	80.6155	80.5563	80.059	80.3407	80.6085	80.5788	80.5199	80.6032	80.7158	80.4634	80.5762	80.6186
P. taetrolens NCTC10697	78.1427	80.709	79.2178	81.2352	81.0815	81.366	81.2503	81.7552	81.2727	81.2738	81.0144	78.3018	81.394	84.4744	81.4988	81.253	83.514	81.5269	81.4208	81.229	76.1462	81.1915	81.2403	81.1873	81.1724	81.3307	81.3104	79.768	80.4206	81.1197	81.3166	81.1283	81.1944	81.4479	80.1791	100	81.4986	81.2344	81.3967	83.3718	81.3031	81.2938	81.3491	81.247	81.2723	81.4182	81.1697	81.2635	81.2613
P. tolaasii NCPPB2192	78.825	81.9933	79.8683	87.1867	82.0478	87.3417	86.9622	83.1768	82.3345	87.5654	87.3217	79.2559	87.1562	81.794	85.3815	87.2176	81.4544	82.9285	82.7236	86.613	76.1826	82.7705	87.3149	86.6223	86.7865	87.3917	86.4451	80.5863	81.1074	86.0634	87.4936	87.0905	87.0829	86.5818	80.4464	81.4986	100	86.5636	87.1052	81.1616	86.4872	86.6453	86.6532	86.5507	86.5102	86.7656	86.6136	86.6474	86.6005
P. trivialis LMG21464	78.9627	82.0553	79.6869	86.2839	82.2713	87.0234	86.8103	83.3975	82.5495	86.3431	86.9409	79.3267	86.4304	81.6644	85.4749	87.164	81.3888	82.9408	82.9807	86.6189	76.445	82.7019	87.3031	86.8943	86.18	87.4104	93.4416	80.5562	81.2642	86.0064	86.7326	86.6738	86.6197	86.5462	80.6155	81.2344	86.5636	100	87.0152	81.0301	86.4465	86.6479	86.7142	86.5834	86.5403	86.7604	86.5187	86.5861	86.5763
P. veronii DSM11331	79.0552	82.3112	79.6137	87.352	82.416	87.6817	87.3277	83.6235	82.7513	87.4056	87.6065	79.3469	87.2905	82.0008	86.7196	88.4114	81.5581	83.4247	83.1449	87.0979	76.3781	84.3355	88.2338	87.4117	86.786	88.2218	86.761	80.545	81.095	86.6484	87.4495	87.3849	87.3834	87.4392	80.5563	81.3967	87.1052	87.0152	100	81.1185	86.9307	87.337	87.7878	87.1576	86.9929	87.3389	87.2792	87.239	87.1893
P. weihenstephanensis DSM29166	77.5205	80.403	78.985	81.0254	80.3905	80.9542	80.8379	81.2602	80.7427	80.9023	80.9478	78.1432	81.0418	84.1087	81.085	81.2198	83.4345	81.1495	81.2125	81.3214	76.0172	81.1903	81.0917	80.9882	80.9122	81.0695	81.026	79.3577	80.1219	80.9153	80.9297	80.8638	81.0161	81.065	80.059	83.3718	81.1616	81.0301	81.1185	100	81.0022	81.1045	81.0508	81.004	81.1153	81.201	80.9651	81.0372	81.0209
P. paralactis DSM29164	78.6137	81.9041	79.4158	86.5491	81.9507	86.857	86.6752	82.9504	82.3137	86.6601	86.8152	79.0908	86.5411	81.6703	85.2625	87.0535	81.3871	82.585	82.5707	89.475	76.0112	82.6571	87.139	87.6071	86.3082	87.2724	86.4029	80.2164	80.7471	85.8863	86.8557	86.5735	86.5967	89.1545	80.3407	81.3031	86.4872	86.4465	86.9307	81.0022	100	90.0932	90.009	90.2468	90.2918	90.4889	90.3363	90.1505	90.0861
P. lactis DSM29167	78.5206	81.9275	79.4762	86.636	82.0873	86.9791	86.794	83.0905	82.4396	86.6995	86.9992	79.1605	86.7079	81.8193	85.4839	87.3024	81.3451	82.8494	82.6401	89.5047	76.255	82.7869	87.3127	87.6876	86.3952	87.3791	86.4797	80.8464	80.9934	86.0851	86.9929	86.8036	86.7211	89.1673	80.6085	81.2938	86.6453	86.6479	87.337	81.1045	90.0932	100	95.6801	95.0101	94.6751	94.7502	94.6524	94.3545	94.3695
P. fluorescens Ps_40	78.6617	81.9348	79.3482	86.7114	82.0207	87.118	86.832	83.1106	82.4528	86.7077	87.0926	79.0996	86.7656	81.9061	86.0437	87.77	81.5627	82.8124	82.6927	89.5972	76.2616	83.1501	87.3517	87.7462	86.4582	87.4503	86.5617	80.4071	81.0406	86.2164	86.9902	86.8359	86.7358	89.3594	80.5788	81.3491	86.6532	86.7142	87.7878	81.0508	90.009	95.6801	100	94.7892	95.2736	95.3825	95.2221	94.7153	94.7442
P. fluorescens Ps_77	78.804	81.8819	79.602	86.617	82.1275	86.9333	86.6978	83.0683	82.4186	86.6107	86.9566	79.3018	86.6602	81.9749	85.2649	87.1302	81.3372	82.7857	82.6667	89.4565	76.3843	82.6032	87.2211	87.6458	86.3768	87.3057	86.5857	80.4465	81.0167	86.0639	86.881	86.6509	86.5861	89.0881	80.5199	81.247	86.5507	86.5834	87.1576	81.004	90.2468	95.0101	94.7892	100	95.669	95.7993	95.685	95.3439	95.3102
Pseudomonas sp. ITEM 17295	78.6021	81.8863	79.4736	86.4603	82.0947	86.9121	86.6777	82.974	82.4779	86.741	86.8382	79.0945	86.6046	81.8332	85.3369	87.1238	81.4706	82.761	82.6308	89.4561	76.3037	82.677	87.2433	87.5214	86.2922	87.2245	86.3863	80.283	80.9285	85.946	86.8283	86.6165	86.5441	89.1701	80.6032	81.2723	86.5102	86.5403	86.9929	81.1153	90.2918	94.6751	95.2736	95.669	100	98.5741	98.4957	98.1197	98.1265
P. fluorescens Ps_22	78.8074	82.088	79.5809	86.7398	82.1875	87.155	86.8152	83.1585	82.6126	86.8833	87.0371	79.362	86.7013	82.4487	85.7091	87.2811	81.7019	82.9504	82.9176	89.5959	76.3883	82.8547	87.3154	87.8666	86.5407	87.3912	86.6179	80.435	81.1024	86.5807	86.9897	87.0434	86.8465	89.2757	80.7158	81.4182	86.7656	86.7604	87.3389	81.201	90.4889	94.7502	95.3825	95.7993	98.5741	100	99.8632	98.5609	98.5267
P. fluorescens 11293	78.5288	81.9554	79.4069	86.5504	82.0404	86.9611	86.7276	82.9858	82.3737	86.641	86.893	79.0955	86.5486	82.4571	85.7038	87.3483	81.4898	82.8406	82.6	89.4329	76.2551	82.5499	87.1055	87.7061	86.3715	87.2402	86.4426	80.2947	80.8886	86.0642	86.8581	86.8665	86.572	89.0407	80.4634	81.1697	86.6136	86.5187	87.2792	80.9651	90.3363	94.6524	95.2221	95.685	98.4957	99.8632	100	98.5196	98.5521
P. fluorescens 74954	78.5916	81.9065	79.3659	86.6193	82.0422	87.1393	86.792	82.9757	82.4727	86.6896	87.0625	79.1245	86.6152	82.0374	85.4074	87.252	81.3785	82.8321	82.5765	89.3327	76.4063	82.8358	87.2618	87.6075	86.3798	87.3314	86.3712	80.2665	80.9253	86.042	86.8206	88.1769	87.6184	88.9615	80.5762	81.2635	86.6474	86.5861	87.239	81.0372	90.1505	94.3545	94.7153	95.3439	98.1197	98.5609	98.5196	100	99.9977
Pseudomonas sp. ITEM 17298	78.598	81.8488	79.4609	86.5701	82.1036	87.1049	86.7507	82.9913	82.4502	86.7338	87.1483	79.2395	86.5712	81.9155	85.4973	87.2106	81.3865	82.9223	82.6344	89.3103	76.3185	82.8392	87.2701	87.6641	86.2995	87.2477	86.413	80.3145	81.0161	86.0653	86.8565	87.9759	87.6916	88.936	80.6186	81.2613	86.6005	86.5763	87.1893	81.0209	90.0861	94.3695	94.7442	95.3102	98.1265	98.5267	98.5521	99.9977	100
Pseudomonas sp. ITEM 17299	78.5765	81.8795	79.4879	86.6032	82.0875	87.1683	86.7967	82.9731	82.5257	86.741	87.0889	79.2149	86.5842	81.9902	85.4737	87.2378	81.4364	82.9332	82.6587	89.3253	76.3786	82.8055	87.2637	87.6853	86.3374	87.2841	86.3931	80.2767	80.9528	86.0781	86.8477	87.9738	87.6718	88.9809	80.5737	81.2542	86.6309	86.5912	87.1522	81.0358	90.1273	94.3734	94.7619	95.3095	98.1098	98.5386	98.5321	99.9981	100
[truncated: 1 more columns]
