# Supplementary material for: Genomic Analysis of Three Cheese-Borne Pseudomonas lactis with Biofilm and Spoilage-Associated Behavior
Source: Microorganisms. 2020 Aug 8;8(8):1208. doi: 10.3390/microorganisms8081208 (PMC7464908; doi:10.3390/microorganisms8081208)
Supplement: Supplementary file 1 [file microorganisms-08-01208-s001.zip › Supplementary materials/Table_S2.xlsx]

## Sheet: clusterizzati
Table S2. DDH matrix of Pseudomonas sp. strains
	P. antarctica DSM 15318T	P. antarctica LMG 22709	P. azotoformans LMG 21611	P. cedrina DSM 17516T	P. costantinii LMG 22119	P. extremorientalis LMG 19695	P. fragi 21197 1	P. grimontii DSM 17515	P. helleri DSM 29165	P. libanensis DSM 17149	P. marginalis DSM 13124	P. orientalis DSM 17489	P. palleroniana LMG 23076	P. panacis DSM 18529	P. poae LMG 21465	P. rhodesiae DSM 14020	P. salominii LMG 22120	P. simiae 73148/1	P. simiae CCUG 50988	P. synxantha NCTC 10696	P. tolaasii NCPPB 2192	P. trivialis LMG 21464	P. veronii DSM 11331	P. weihenstephanensis DSM 29166	P. fluorescens ATCC 13525	P. fluorescens CREA-C16	P. fluorescens DSM 50090	P. fluorescens F113	P. fluorescens NZ011	P. fluorescens PfR37	P. fluorescens WH6	P. fluorescens PS691	P. fluorescens PS861	P. fluorescens SBW25	P. paralactis DSM 29164	P. lactis SS101	P. lactis DSM 29167	P. fluorescens 80446/1	P. fluorescens A506	P. fluorescens Ps_40	P. fluorescens Ps_77	P. fluorescens Ps_20	Pseudomonas sp. ITEM 17295	P. fluorescens Ps_22	P. fluorescens 11293	P. fluorescens 74954	P. fluorescens 74475	Pseudomonas sp. ITEM 17298	Pseudomonas sp. ITEM 17299
P. antarctica DSM 15318T	100	97.9	33.4	32.7	35.9	33.3	23.6	34.2	23.2	32.6	34.2	32.3	32.7	34.2	31.6	30.8	36.4	32.9	32.9	32.7	33.4	31.8	34.1	22.5	37.5	24.7	37.5	24.8	24.3	32.1	32.7	25.3	25	33.8	32.3	32.8	32.7	32.4	32.4	32.6	32.5	32.5	22.5	33.3	32.4	32.5	32.5	32.4	32.5
P. antarctica LMG 22709	97.9	100	33.4	32.6	36	33.2	23.7	34	23.2	32.6	34.2	32.1	32.7	34.2	31.6	30.7	36.3	32.7	32.7	32.6	33.3	31.9	34	22.6	37.4	24.8	37.3	24.9	24.3	31.9	32.6	25.3	25	33.8	32.2	32.7	32.6	32.4	32.4	32.5	32.4	32.4	32.3	33.2	32.3	32.3	32.3	32.4	32.3
P. azotoformans LMG 21611	33.4	33.4	100	36.4	34.1	55.9	24.1	35.9	23.1	33.1	35.9	33.3	32.8	36.2	32.8	32.3	33.5	39.7	39.7	33.1	33.5	33.3	34.6	22.8	33.4	25	33.3	25.6	24.6	32.9	34.5	25.6	25.4	40.5	32.7	33.1	33	33	32.9	33.2	33.1	32.9	32.9	33.9	32.9	33.2	33.2	33.3	33.2
P. cedrina DSM 17516T	32.7	32.6	36.4	100	33.1	36.7	23.9	35	23.3	32.6	35.2	34	31.8	35.3	32.3	31.7	33	36.4	36.5	32.3	32.6	32.7	33.5	22.9	32.4	24.8	32.3	25.4	24.6	32.9	34.3	25.5	25.2	37.3	32.2	32.6	32.5	32.2	32.1	32.5	32.2	32.3	32.2	33.2	32.1	32.4	32.4	32.5	32.5
P. costantinii LMG 22119	35.9	36	34.1	33.1	100	33.6	23.7	34.4	23.2	33.2	34.5	32.6	33.5	34.5	31.7	31.1	35	33.4	33.5	33	34.6	32.1	34.4	22.7	36	24.9	35.8	25.2	24.5	32.4	33.1	25.3	25.1	34.2	32.8	33	32.8	32.9	32.8	32.9	32.9	32.7	32.7	33.7	32.7	32.8	32.8	32.8	32.8
P. extremorientalis LMG 19695	33.3	33.2	55.9	36.7	33.6	100	24.1	35.8	23.3	33.1	36	33.4	32.6	36.1	32.4	32	33.5	39.4	39.5	33.1	33.6	32.9	34.5	22.7	33.1	24.8	33	25.2	24.5	32.8	34.4	25.5	25.2	40.2	32.6	32.9	33	32.9	32.9	33.2	32.9	33	32.9	33.8	32.8	33.2	33.2	33.2	33.3
P. fragi 21197 1	23.6	23.7	24.1	23.9	23.7	24.1	100	24	27.6	23.7	24	23.8	23.4	23.9	24.2	24.1	24.1	24.2	24.1	23.9	23.7	24.2	24.2	27.2	23.7	24.1	23.6	24.2	23.8	23.9	24	24.5	24.1	23.9	23.6	24.2	24	24.3	24.2	24.3	24.6	24.3	24.2	25.5	24.9	24.4	24.4	24.4	24.4
P. grimontii DSM 17515	34.2	34	35.9	35	34.4	35.8	24	100	23.4	33.8	54.2	34	33.1	54.3	33	33	34.1	35.1	35.2	33.4	33.3	33.5	35.9	22.7	33.9	24.9	33.8	25.3	24.6	33.5	36.2	25.7	25.9	37	33.2	33.5	33.5	33.7	33.3	34.3	33.5	33.3	33.1	34.1	33.5	33.2	33.2	33.2	33.3
P. helleri DSM 29165	23.2	23.2	23.1	23.3	23.2	23.3	27.6	23.4	100	23	23.1	23.3	23	23	23.3	23	23.3	23	23	23.1	23.1	23.4	23.4	26.1	23.3	23.8	23.2	23.6	23.3	23.3	23.2	23.9	23.4	23.2	23	23.2	23.1	23.1	23.2	23.3	23.2	23.1	23.2	24.1	23.1	23.2	23.2	23.2	23.2
P. libanensis DSM 17149	32.6	32.6	33.1	32.6	33.2	33.1	23.7	33.8	23	100	33.9	34.6	32	34	31.9	30.9	32.9	32.3	32.3	64.1	32.3	32.3	33.1	22.8	32.5	24.5	32.4	25.2	24.3	34.2	32.7	25.4	24.8	33.4	39.7	40	39.8	40.1	39.9	39.7	39.7	39.8	39.6	40.4	39.6	39.3	39.3	39.3	39.3
P. marginalis DSM 13124	34.2	34.2	35.9	35.2	34.5	36	24	54.2	23.1	33.9	100	33.9	33.1	74.9	33.2	32.9	34.4	35.2	35.3	33.6	33.6	33.7	35.5	22.6	33.8	24.9	33.8	25.7	24.7	33.5	36.2	25.7	25.4	37	33.5	33.9	33.7	33.6	33.7	33.9	33.5	33.5	33.4	34.2	33.2	33.4	33.4	33.5	33.5
P. orientalis DSM 17489	32.3	32.1	33.3	34	32.6	33.4	23.8	34	23.3	34.6	33.9	100	32	34.1	32.7	31.1	32.7	32.4	32.4	34.8	32.1	33.1	33.9	22.8	32.4	24.8	32.4	25.4	24.4	53.6	33.7	25.4	25.2	33.1	34.4	34.2	34.5	34.1	34.2	34.7	34.5	34.2	34	35.3	34.2	34.2	34.1	34.2	34.2
P. palleroniana LMG 23076	32.7	32.7	32.8	31.8	33.5	32.6	23.4	33.1	23	32	33.1	32	100	33.1	30.8	30.4	32.9	32.3	32.3	32.1	32.3	31.3	32.7	22.5	32.8	24.8	32.8	25.1	24.3	31.6	32.1	25.1	25	32.7	31.5	31.9	31.9	31.8	31.8	32.1	31.9	31.9	31.8	32.9	31.9	31.8	31.8	31.9	31.9
P. panacis DSM 18529	34.2	34.2	36.2	35.3	34.5	36.1	23.9	54.3	23	34	74.9	34.1	33.1	100	33.2	33.1	34.3	35.3	35.4	33.7	33.7	33.8	35.6	22.5	34	25	34	25.5	24.7	33.5	36.2	25.8	25.5	37.2	33.5	33.9	33.9	33.6	33.7	33.8	33.7	33.5	33.5	34.3	33.4	33.6	33.6	33.6	33.7
P. poae LMG 21465	31.6	31.6	32.8	32.3	31.7	32.4	24.2	33	23.3	31.9	33.2	32.7	30.8	33.2	100	31	32.2	31.9	31.9	31.9	31.8	54.5	32.7	22.9	31.5	25.2	31.3	25.4	24.7	32.4	32.5	25.2	25.2	32.7	31.9	32.2	32.2	32.1	32.1	32.5	32.2	32.1	32.1	32.8	32	32.1	32.1	32.1	32.1
P. rhodesiae DSM 14020	30.8	30.7	32.3	31.7	31.1	32	24.1	33	23	30.9	32.9	31.1	30.4	33.1	31	100	31.2	31.5	31.4	30.9	31.1	31.1	32.3	22.4	30.5	24.5	30.5	25	24.2	30.9	32.5	25.1	25	32.1	30.6	31	31	31	30.7	31.2	31.1	31	30.9	32.6	31.2	31	31	31.1	31.1
P. salominii LMG 22120	36.4	36.3	33.5	33	35	33.5	24.1	34.1	23.3	32.9	34.4	32.7	32.9	34.3	32.2	31.2	100	33	33.1	33	34.1	32.6	33.9	22.9	36.7	24.9	36.6	25.3	24.6	32.4	33.3	25.4	25.1	33.8	32.9	33.2	32.9	32.9	33	33.1	33	32.7	32.7	33.8	32.7	32.8	32.8	32.8	32.8
P. simiae 73148/1	32.9	32.7	39.7	36.4	33.4	39.4	24.2	35.1	23	32.3	35.2	32.4	32.3	35.3	31.9	31.5	33	100	95.7	32.3	33	32.3	33.8	22.6	32.6	24.7	32.5	25.2	24.3	32.1	33.7	25.2	24.9	39.7	32.1	32.5	32.6	32.3	32.3	32.6	32.4	32.3	32.2	33.5	32.6	34.5	34.3	34.3	34.3
P. simiae CCUG 50988	32.9	32.7	39.7	36.5	33.5	39.5	24.1	35.2	23	32.3	35.3	32.4	32.3	35.4	31.9	31.4	33.1	95.7	100	32.2	33	32.3	33.9	22.6	32.6	24.7	32.6	25	24.4	32.1	33.7	25.3	24.9	39.7	32	32.5	32.5	32.3	32.3	32.5	32.3	32.3	32	33.2	32.1	33.7	33.7	33.8	33.7
P. synxantha NCTC 10696	32.7	32.6	33.1	32.3	33	33.1	23.9	33.4	23.1	64.1	33.6	34.8	32.1	33.7	31.9	30.9	33	32.3	32.2	100	32.1	32.1	33.6	22.9	32.3	24.6	32.2	25.5	24.3	34.1	32.6	25.5	24.7	33.4	38.7	38.4	38.3	38.8	38.4	38.6	38.4	37.8	38.4	39	37.9	37.8	37.8	37.9	37.9
P. tolaasii NCPPB 2192	33.4	33.3	33.5	32.6	34.6	33.6	23.7	33.3	23.1	32.3	33.6	32.1	32.3	33.7	31.8	31.1	34.1	33	33	32.1	100	32.1	33.2	22.9	33.4	24.9	33.3	25.1	24.4	31.9	32.8	25.2	24.9	33.6	31.8	32.4	32.2	32.4	32.3	32.4	32.4	32.2	32	33.3	32.1	32.1	32.1	32.1	32.1
P. trivialis LMG 21464	31.8	31.9	33.3	32.7	32.1	32.9	24.2	33.5	23.4	32.3	33.7	33.1	31.3	33.8	54.5	31.1	32.6	32.3	32.3	32.1	32.1	100	33.3	22.8	31.9	25.4	31.8	25.6	24.8	32.5	33.2	25.5	25.4	33.1	32.1	32.6	32.5	32.4	32.4	32.6	32.5	32.2	32.3	33.3	32.4	32.4	32.4	32.4	32.4
P. veronii DSM 11331	34.1	34	34.6	33.5	34.4	34.5	24.2	35.9	23.4	33.1	35.5	33.9	32.7	35.6	32.7	32.3	33.9	33.8	33.9	33.6	33.2	33.3	100	22.7	33.8	25.2	33.8	25.9	24.9	33.1	34.2	26.2	26.1	34.8	32.9	33.3	33.6	33.1	33	34.5	33.3	33.3	33.2	34.3	33.4	33.5	33.5	33.5	33.5
P. weihenstephanensis DSM 29166	22.5	22.6	22.8	22.9	22.7	22.7	27.2	22.7	26.1	22.8	22.6	22.8	22.5	22.5	22.9	22.4	22.9	22.6	22.6	22.9	22.9	22.8	22.7	100	22.8	23	22.7	23.3	22.9	23.1	22.6	23.5	23.1	22.9	22.8	22.9	22.8	22.8	22.9	23	22.9	22.7	22.8	23.4	22.7	22.7	22.7	22.7	22.7
P. fluorescens ATCC 13525	37.5	37.4	33.4	32.4	36	33.1	23.7	33.9	23.3	32.5	33.8	32.4	32.8	34	31.5	30.5	36.7	32.6	32.6	32.3	33.4	31.9	33.8	22.8	100	24.7	98.9	25.1	24.3	32	32.5	25.4	24.8	33.6	32	32.4	32.3	32.3	32.3	32.3	32.5	32.3	32.2	33.1	32.1	32.2	32.2	32.2	32.2
P. fluorescens CREA-C16	24.7	24.8	25	24.8	24.9	24.8	24.1	24.9	23.8	24.5	24.9	24.8	24.8	25	25.2	24.5	24.9	24.7	24.7	24.6	24.9	25.4	25.2	23	24.7	100	24.6	26.2	34.7	24.8	25	26	28	24.9	24.6	24.7	24.7	24.4	24.5	24.6	24.4	24.5	24.5	25.4	24.4	24.5	24.5	24.5	24.5
P. fluorescens DSM 50090	37.5	37.3	33.3	32.3	35.8	33	23.6	33.8	23.2	32.4	33.8	32.4	32.8	34	31.3	30.5	36.6	32.5	32.6	32.2	33.3	31.8	33.8	22.7	98.9	24.6	100	24.9	24.2	31.9	32.5	25.4	24.7	33.5	32	32.3	32.3	32.2	32.2	32.3	32.4	32.3	32.2	33.1	32.1	32.2	32.2	32.2	32.2
P. fluorescens F113	24.8	24.9	25.6	25.4	25.2	25.2	24.2	25.3	23.6	25.2	25.7	25.4	25.1	25.5	25.4	25	25.3	25.2	25	25.5	25.1	25.6	25.9	23.3	25.1	26.2	24.9	100	25.8	25.3	25.6	26.5	27.4	25.6	25	25.5	25.4	25.1	25.2	25.7	25.3	25.3	25.3	26.3	25.4	25.4	25.4	25.4	25.4
P. fluorescens NZ011	24.3	24.3	24.6	24.6	24.5	24.5	23.8	24.6	23.3	24.3	24.7	24.4	24.3	24.7	24.7	24.2	24.6	24.3	24.4	24.3	24.4	24.8	24.9	22.9	24.3	34.7	24.2	25.8	100	24.2	24.7	25.9	28.5	24.6	24.4	24.6	24.4	24.4	24.4	24.6	24.4	24.4	24.3	25.2	24.3	24.4	24.4	24.4	24.4
P. fluorescens PfR37	32.1	31.9	32.9	32.9	32.4	32.8	23.9	33.5	23.3	34.2	33.5	53.6	31.6	33.5	32.4	30.9	32.4	32.1	32.1	34.1	31.9	32.5	33.1	23.1	32	24.8	31.9	25.3	24.2	100	33	25.3	24.8	33.2	34.3	34.2	34.1	33.9	33.9	34.3	34	33.9	33.8	34.8	33.8	33.8	33.8	33.8	33.8
P. fluorescens WH6	32.7	32.6	34.5	34.3	33.1	34.4	24	36.2	23.2	32.7	36.2	33.7	32.1	36.2	32.5	32.5	33.3	33.7	33.7	32.6	32.8	33.2	34.2	22.6	32.5	25	32.5	25.6	24.7	33	100	25.5	25.4	34.7	32.7	33.3	33.1	33	32.9	33.5	32.9	33.1	33	33.8	33	33.1	33.1	33.1	33.1
P. fluorescens PS691	25.3	25.3	25.6	25.5	25.3	25.5	24.5	25.7	23.9	25.4	25.7	25.4	25.1	25.8	25.2	25.1	25.4	25.2	25.3	25.5	25.2	25.5	26.2	23.5	25.4	26	25.4	26.5	25.9	25.3	25.5	100	27.8	25.5	25.3	25.4	25.4	25.3	25.3	25.4	25.4	25.3	25.4	26.1	25.5	25.4	25.4	25.4	25.4
P. fluorescens PS861	25	25	25.4	25.2	25.1	25.2	24.1	25.9	23.4	24.8	25.4	25.2	25	25.5	25.2	25	25.1	24.9	24.9	24.7	24.9	25.4	26.1	23.1	24.8	28	24.7	27.4	28.5	24.8	25.4	27.8	100	25.3	24.8	25	25	24.8	24.8	25.6	24.9	24.9	24.9	25.9	24.9	24.9	24.9	24.9	24.8
P. fluorescens SBW25	33.8	33.8	40.5	37.3	34.2	40.2	23.9	37	23.2	33.4	37	33.1	32.7	37.2	32.7	32.1	33.8	39.7	39.7	33.4	33.6	33.1	34.8	22.9	33.6	24.9	33.5	25.6	24.6	33.2	34.7	25.5	25.3	100	32.8	33.3	33.2	33.1	33.1	33.4	33.2	33.1	33	34	33	33.3	33.3	33.3	33.3
P. paralactis DSM 29164	32.3	32.2	32.7	32.2	32.8	32.6	23.6	33.2	23	39.7	33.5	34.4	31.5	33.5	31.9	30.6	32.9	32.1	32	38.7	31.8	32.1	32.9	22.8	32	24.6	32	25	24.4	34.3	32.7	25.3	24.8	32.8	100	41.1	40.9	41.7	41.7	40.8	41.7	41.8	41.6	43	41.6	40.9	40.9	41	41.1
P. lactis SS101	32.8	32.7	33.1	32.6	33	32.9	24.2	33.5	23.2	40	33.9	34.2	31.9	33.9	32.2	31	33.2	32.5	32.5	38.4	32.4	32.6	33.3	22.9	32.4	24.7	32.3	25.5	24.6	34.2	33.3	25.4	25	33.3	41.1	100	87.9	61.2	61.1	64.5	61.1	58.8	58.8	60	58.5	56.8	56.8	56.8	56.9
P. lactis DSM 29167	32.7	32.6	33	32.5	32.8	33	24	33.5	23.1	39.8	33.7	34.5	31.9	33.9	32.2	31	32.9	32.6	32.5	38.3	32.2	32.5	33.6	22.8	32.3	24.7	32.3	25.4	24.4	34.1	33.1	25.4	25	33.2	40.9	87.9	100	60.5	60	63.4	60.5	58.5	58.5	59.1	57.6	56.2	56.2	56.3	56.4
P. fluorescens 80446/1	32.4	32.4	33	32.2	32.9	32.9	24.3	33.7	23.1	40.1	33.6	34.1	31.8	33.6	32.1	31	32.9	32.3	32.3	38.8	32.4	32.4	33.1	22.8	32.3	24.4	32.2	25.1	24.4	33.9	33	25.3	24.8	33.1	41.7	61.2	60.5	100	92.5	59.1	92.9	63.9	64.3	64.8	63.4	60.9	60.9	60.9	61.1
P. fluorescens A506	32.4	32.4	32.9	32.1	32.8	32.9	24.2	33.3	23.2	39.9	33.7	34.2	31.8	33.7	32.1	30.7	33	32.3	32.3	38.4	32.3	32.4	33	22.9	32.3	24.5	32.2	25.2	24.4	33.9	32.9	25.3	24.8	33.1	41.7	61.1	60	92.5	100	59.1	92.8	63.6	63.2	64.7	62.9	60.4	60.3	60.4	60.5
P. fluorescens Ps_40	32.6	32.5	33.2	32.5	32.9	33.2	24.3	34.3	23.3	39.7	33.9	34.7	32.1	33.8	32.5	31.2	33.1	32.6	32.5	38.6	32.4	32.6	34.5	23	32.3	24.6	32.3	25.7	24.6	34.3	33.5	25.4	25.6	33.4	40.8	64.5	63.4	59.1	59.1	100	59.1	61.5	60.7	62.3	60.4	58.3	58.4	58.4	58.5
P. fluorescens Ps_77	32.5	32.4	33.1	32.2	32.9	32.9	24.6	33.5	23.2	39.7	33.5	34.5	31.9	33.7	32.2	31.1	33	32.4	32.3	38.4	32.4	32.5	33.3	22.9	32.5	24.4	32.4	25.3	24.4	34	32.9	25.4	24.9	33.2	41.7	61.1	60.5	92.9	92.8	59.1	100	63.7	63.5	64.9	62.5	61	61	61	61.1
P. fluorescens Ps_20	32.5	32.4	32.9	32.3	32.7	33	24.3	33.3	23.1	39.8	33.5	34.2	31.9	33.5	32.1	31	32.7	32.3	32.3	37.8	32.2	32.2	33.3	22.7	32.3	24.5	32.3	25.3	24.4	33.9	33.1	25.3	24.9	33.1	41.8	58.8	58.5	63.9	63.6	61.5	63.7	100	89.5	88	86.7	82.3	82.4	82.6	82.7
Pseudomonas sp. ITEM 17295	32.4	32.3	32.9	32.2	32.7	32.9	24.2	33.1	23.2	39.6	33.4	34	31.8	33.5	32.1	30.9	32.7	32.2	32	38.4	32	32.3	33.2	22.8	32.2	24.5	32.2	25.3	24.3	33.8	33	25.4	24.9	33	41.6	58.8	58.5	64.3	63.2	60.7	63.5	89.5	100	87.6	86	81.6	81.5	81.7	81.8
P. fluorescens Ps_22	33.3	33.2	33.9	33.2	33.7	33.8	25.5	34.1	24.1	40.4	34.2	35.3	32.9	34.3	32.8	32.6	33.8	33.5	33.2	39	33.3	33.3	34.3	23.4	33.1	25.4	33.1	26.3	25.2	34.8	33.8	26.1	25.9	34	43	60	59.1	64.8	64.7	62.3	64.9	88	87.6	100	97.8	86.5	86.5	86.5	86.5
P. fluorescens 11293	32.4	32.3	32.9	32.1	32.7	32.8	24.9	33.5	23.1	39.6	33.2	34.2	31.9	33.4	32	31.2	32.7	32.6	32.1	37.9	32.1	32.4	33.4	22.7	32.1	24.4	32.1	25.4	24.3	33.8	33	25.5	24.9	33	41.6	58.5	57.6	63.4	62.9	60.4	62.5	86.7	86	97.8	100	84.4	84.5	84.7	84.8
P. fluorescens 74954	32.5	32.3	33.2	32.4	32.8	33.2	24.4	33.2	23.2	39.3	33.4	34.2	31.8	33.6	32.1	31	32.8	34.5	33.7	37.8	32.1	32.4	33.5	22.7	32.2	24.5	32.2	25.4	24.4	33.8	33.1	25.4	24.9	33.3	40.9	56.8	56.2	60.9	60.4	58.3	61	82.3	81.6	86.5	84.4	100	100	99.8	99
P. fluorescens 74475	32.5	32.3	33.2	32.4	32.8	33.2	24.4	33.2	23.2	39.3	33.4	34.1	31.8	33.6	32.1	31	32.8	34.3	33.7	37.8	32.1	32.4	33.5	22.7	32.2	24.5	32.2	25.4	24.4	33.8	33.1	25.4	24.9	33.3	40.9	56.8	56.2	60.9	60.3	58.4	61	82.4	81.5	86.5	84.5	100	100	99.9	99.2
Pseudomonas sp. ITEM 17298	32.5	32.4	33.3	32.5	32.8	33.2	24.4	33.2	23.2	39.3	33.5	34.2	31.9	33.6	32.1	31.1	32.8	34.3	33.8	37.9	32.1	32.4	33.5	22.7	32.2	24.5	32.2	25.4	24.4	33.8	33.1	25.4	24.9	33.3	41	56.8	56.3	60.9	60.4	58.4	61	82.6	81.7	86.5	84.7	99.8	99.9	100	99.8
Pseudomonas sp. ITEM 17299	32.5	32.3	33.2	32.5	32.8	33.3	24.4	33.3	23.2	39.3	33.5	34.2	31.9	33.7	32.1	31.1	32.8	34.3	33.7	37.9	32.1	32.4	33.5	22.7	32.2	24.5	32.2	25.4	24.4	33.8	33.1	25.4	24.8	33.3	41.1	56.9	56.4	61.1	60.5	58.5	61.1	82.7	81.8	86.5	84.8	99	99.2	99.8	100
